# Supplementary material for: Anti-Hyperglycemic Effects of Alpha-Mangostin in Animal Models: A Systematic Review and Meta-Analysis
Source: Life (Basel). 2026 May 28;16(6):906. doi: 10.3390/life16060906 (PMC13302603; doi:10.3390/life16060906)
Supplement: Supplementary file 1 [file life-16-00906-s001.zip]

Archive with 1 entries (1 files):
- life-4306944-supplementary.pdf
